# Supplementary material for: Overexpression of SQUALENE SYNTHASE Reduces Nicotiana benthamiana Resistance against Phytophthora infestans
Source: Metabolites. 2023 Feb 11;13(2):261. doi: 10.3390/metabo13020261 (PMC9960828; doi:10.3390/metabo13020261)
Supplement: Supplementary file 1 [file metabolites-13-00261-s001.zip]

Archive with 2 entries (2 files):
- 230203-SuppFiles/230203-SQS-SuppFig.pptx
- 230203-SuppFiles/Table S1.xlsx
