# Supplementary material for: Overexpression of SQUALENE SYNTHASE Reduces Nicotiana benthamiana Resistance against Phytophthora infestans
Source: Metabolites. 2023 Feb 11;13(2):261. doi: 10.3390/metabo13020261 (PMC9960828; doi:10.3390/metabo13020261)
Supplement: Supplementary file 1 [file metabolites-13-00261-s001.zip › 230203-SuppFiles/Table S1.xlsx]

## Sheet: Sheet1
Table S1 List of primer sequences used in this study.
Primers for clone
primer name	primer sequence(5'-3')
NbSQS-F	ATGGGGAGTTTGAGGGC
NbSQS-R	CTAAGATCGGTTTCCGGAT
SlSQS-F	ATGGGAACATTGAGGGCAATTCTG
SlSQS-R	CTAAGACCGGCTGCCAGAAAGT
Primers for quantitative real-time PCR
primer name	primer sequence(5'-3')
qNbSQS-F	CCAAATTGGGGCTTCTGTTAC
qNbSQS-R	CTGCTGATAATGTTTCCTAAGCTC
qSlSQS-F	ATGGGAACATTGAGGGCAATTCTG
qSlSQS-R	ATGCTGATGAAAAGAGATCAAAATTGGTACT
qNbEF1α-F	CTGATTATTGACTCCACCACTG
qNbEF1α-R	CATCTTGTTACAGCAGCAAATC
qSlSUBI-F	AGAAGAAGACCTACACCAAGCC
qSlSUBI-R	TCCCAAGGGTTGTCACATACATC
q00467-F	ATGTCTCAGACCGTTGTTCTCAAGG
q00467-R	GGTGTTTCTGCTTCCCAGAAAGAAG
q01886-F	GGCATGTCATGTCAAGGCTGTG
q01886-R	CTGGTGCTGCTGCTTCCCAA
q02043-F	ATGGCCGCCCACACAATC
q02043-R	GGAGCAGTGGCAGCAGAAAG
q01944-F	ATGGCCGCCCACACAATCTTC
q01944-R	AGGAGCAGTGGCAGCAGAAAG
Primers for constructs in plant transformation
primer name	primer sequence(5'-3')
OENbSQS(KpnI)-F	GGGTCGACATTTAAATACTAGTATGGGGAGTTTGAGGGCTATTCTG
OENbSQS(SpeI)-R	CGCCCTTGCTCACCATGGTACCAGATCGGTTTCCGGATAGCTGT
OESlSQS(KpnI)-F	GGGTCGACATTTAAATACTAGTATGGGAACATTGAGGGCAATTCTG
OESlSQS(SpeI)-R	CGCCCTTGCTCACCATGGTACCAGACCGGCTGCCAGAAAGT
Primers for constructs in transient expression
primer name	primer sequence(5'-3')
viNbSQS(EcoRI)-F	TGAGTAAGGTTACCGAATTCCCAAATTGGGGCTTCTGTTAC
viNbSQS(BamHI)-F	GTGAGCTCGGTACCGGATCCCTGCTGATAATGTTTCCTAAGCTC
